# Supplementary material for: Pantoea stewartii subsp. stewartii an Inter-Laboratory Comparative Study of Molecular Tests and Comparative Genome Analysis of Italian Strains
Source: Plants (Basel). 2025 May 14;14(10):1470. doi: 10.3390/plants14101470 (PMC12114735; doi:10.3390/plants14101470)
Supplement: Supplementary file 1 [file plants-14-01470-s001.zip]

Archive with 1 entries (1 files):
- plants-3589884-supplementary.pdf
